# Supplementary material for: The Prognostic Value and Function of HOXB5 in Acute Myeloid Leukemia
Source: Front Genet. 2021 Aug 5;12:678368. doi: 10.3389/fgene.2021.678368 (PMC8376581; doi:10.3389/fgene.2021.678368)
Supplement: Supplementary file 8 [file Table_1.XLSX]

## Sheet: venn_result30620
Names	total	elements		Names	total	elements		Names	total	elements
GSE13159&GSE9476	50	SPINK2		GSE9476	101	EMP1		GSE13159	307	ZNF333
		ITGA5				PNMA1				OLFML2A
		CCNA1				TCEA2				PTPLA
		WT1				PCBD1				ACCS
		CEP70				PFKP				KIF26B
		HOXB5				DEPTOR				KIFC3
		MEIS1				SLC17A9				CD34
		HOMER3				BTBD3				ZNF559-ZNF177
		HOXA10				KDM5B				LOC102723737
		TPM4				PIEZO2				KLHL13
		LUZP1				CITED2				STK32B
		NYNRIN				KPNA4				TPSAB1
		C11orf95				SLC2A5				CRIP1
		NR1H3				IP6K2				ZBTB42
		PDLIM1				ATP8B4				AHDC1
		SMYD3				GSN				VMP1
		DDAH2				SLC15A2				TSLP
		HOXA5				BAG4				C1QTNF4
		GNA15				PLA2G4A				RASA4
		GNAI1				LAMP2				LINC01114
		CLIP2				PTBP2				MIR146A
		HIST1H2BD				BIK				RP11-804H8.6
		FSCN1				ZNF271P				TNFRSF4
		H2BFS				RNF19B				ESYT1
		FLT3				DUSP3				NPTX2
		GMDS				HHEX				SOGA1
		SERPING1				B3GNTL1				S100Z
		IL1RAP				ITGA9				GLUD1
		CCNB1IP1				BACE1				LOC285628
		BAALC				NREP				NTRK1
		RCN1				GATA2				OBSL1
		DNMT3B				P2RX4				SLC9A7
		ASS1				SLC35F2				CDK6
		ANKRD28				BAHCC1				HOXA10-AS
		SPATA20				LYRM1				HIST2H2AA4
		TEC				BRPF1				CSN1S1
		HOXB6				SV2A				KIAA0125
		DUSP10				MAPK6				GUCY1A3
		KRT18				DKFZP564C152				MEX3B
		SFXN3				HIST1H2AM				MT1F
		ADA				SOCS5				MOV10
		HIST2H2BE				TCTA				MFAP4
		CMAHP				ATF3				IGF2BP3
		ANGPT1				TAGLN2				REEP6
		HIST1H2BK				P3H1				GLIPR1
		NRXN2				DRAM1				ZBED3
		ISYNA1				CDC42				SLC39A10
		NRIP3				IL18				UCN
		EGFL7				PLTP				LOC254057
		TFPI				LTC4S				SLC45A3
						EVA1B				LOC101928612
						MBOAT7				LOC101926963
						HIST1H2AJ				ZNF512B
						HIST1H2AE				CNDP2
						MFSD10				MEST
						TIE1				ZNF469
						METTL21B				RASA4CP
						MMRN1				ZDHHC8
						MAPK12				SOX4
						DDIT3				HOXA1
						FAM46A				DGKE
						CLEC11A				DUSP14
						DENND3				FLJ27354
						TIPARP				NOG
						LMNA				PALM
						ORAI3				MN1
						QPRT				CT45A1
						BSPRY				ARHGEF17
						PPP1R26				PHC1
						HIST1H1C				SMPDL3B
						PLEKHA5				PCAT6
						UBE2E1				FADS1
						VAT1				LY6E
						HIST1H2BH				CACNB4
						EFHC1				KCNK17
						PIGK				CYB561
						ETS2				EPS8
						CHKA				BTBD2
						C15orf39				SDSL
						MPG				NAB2
						HIST1H2BE				PTK7
						HIST1H2AC				KIAA1522
						GCNT1				IRX5
						FUT4				MIR34A
						MAFF				KIT
						JAG1				LRP5L
						ALAS1				LPAR4
						FOSL1				C20orf194
						NEU1				SVOPL
						ZBTB10				DPP7
						RASSF1				NPM2
						SPRY2				ZNF428
						P2RX1				KIAA1147
						RIT1				CTD-2292M16.8
						SSFA2				GABPB1-AS1
						GFI1				PAN3-AS1
						CEBPA				SLC25A29
						EAF2				ZNF792
						RAB13				ZNF177
						GOLGA8N				MIR1908
						SERTAD2				DPY19L4
										NKX2-3
										FAM81B
										RPS29
										APOC4-APOC2
										PKD1P1
										NPR3
										CYTL1
										MAP1A
										LRRC23
										CACNB3
										HPGDS
										LPPR3
										DNAAF3
										UMODL1
										H19
										GAMT
										LOC100505650
										WASIR2
										CPXM1
										PLEKHO1
										SSBP4
										RP11-402D21.2
										DNMT3A
										LINC01341
										GAS6-AS1
										GTPBP4
										RPS15A
										NUDT5
										IRF2BP1
										CT45A4
										GTF2IRD1
										IL3RA
										AP001171.1
										TTC28
										RP11-568N6.1
										TWISTNB
										IRGM
										MT1H
										KLF3-AS1
										GCSAML
										RAB37
										ATP1B1
										MIR675
										LOC102725198
										WDR49
										STAB1
										HOXA10-HOXA9
										CLCN7
										COL24A1
										NTHL1
										CACNA2D4
										APOC4
										RASA4B
										FOXC1
										PCED1A
										TPPP3
										IQCJ-SCHIP1
										ACTA2
										HOXA6
										DNM1
										LOC100506882
										PCAT18
										NPW
										ZNF579
										LOC100506691
										PTPN14
										TNFSF9
										F3
										TPSB2
										LTK
										C1orf186
										HESX1
										GPR114
										HOOK2
										CT45A5
										SNHG7
										LOC101060211
										BC017398
										XIST
										PRAME
										NEU4
										SH3D21
										TMEM198B
										MIR10A
										TMEM173
										MLLT11
										MIR196B
										CAPN11
										HMGN3
										LOC400499
										DENND6B
										MDK
										FLJ42627
										MANEAL
										CRLF2
										CDKN2A
										LOC388210
										SHANK3
										MAMDC2
										CTD-2314B22.3
										STAR
										WASIR1
										WT1-AS
										NOB1
										SERPINI2
										LOC100288152
										MT1X
										DQ786293
										RXFP1
										RP11-48B3.4
										LOC339862
										RAB7B
										TCN2
										TIMP1
										KAT2A
										S100A8
										SLC9A1
										IFFO2
										USP32
										CCDC102A
										CKM
										POLR3D
										HOXA7
										LOC101927886
										LOC102724718
										CT45A3
										PMAIP1
										POU4F1
										MYCN
										ZBTB46
										HSPG2
										MIR21
										G6PC3
										IL12A
										MIR155HG
										RP6-99M1.2
										CD99
										GDF11
										TRH
										ARHGAP22
										FBXL19
										HIST2H2AA3
										SNORA43
										LL22NC03-N14H11.1
										TRIM71
										HSH2D
										RP3-406A7.7
										RBMS2
										MIR155
										CEL
										HOXA4
										C16orf86
										TRG-AS1
										RGAG4
										LL22NC03-N64E9.1
										PDE6G
										GGT5
										ZNF521
										CBX2
										LOC100505501
										CFD
										ZBTB8A
										ADAMTS2
										PVRL2
										PROM1
										CT45A6
										TWSG1
										ROBO3
										DPYSL3
										ANGPTL6
										CRNDE
										ECM1
										LOC102723631
										HOXA9
										HOXA3
										LOC102723680
										AHNAK
										HHAT
										CT45A2
										RP11-382B18.4
										ZNRF1
										CNST
										MT1HL1
										SNORA17
										AHR
										ST18
										ARTN
										AGR2
										FAM212A
										TRBV27
										LRP12
										CCDC24
										IRX3
										ACY3
										TBC1D16
										KCTD1
										HOXB-AS3
										SKIDA1
										ATL1
										CORO1B
										RASSF8-AS1
										ACSF2
										LOC101929219
										NAT14
										ZNF618
										SCHIP1
