# Supplementary material for: The Prognostic Value and Function of HOXB5 in Acute Myeloid Leukemia
Source: Front Genet. 2021 Aug 5;12:678368. doi: 10.3389/fgene.2021.678368 (PMC8376581; doi:10.3389/fgene.2021.678368)
Supplement: Supplementary file 12 [file Table_5.XLSX]

## Sheet: 工作表1
sample	HOXB5	HOXA7	HOXB4
TCGA-AB-2802-03	0	0	0
TCGA-AB-2803-03	0	0	0
TCGA-AB-2804-03	0	0	0
TCGA-AB-2805-03	0	0	0
TCGA-AB-2806-03	0	0	0
TCGA-AB-2807-03	0	0	0
TCGA-AB-2808-03	0	0	0
TCGA-AB-2809-03	0	0	0
TCGA-AB-2810-03	0	0	0
TCGA-AB-2811-03	0	0	0
TCGA-AB-2812-03	0	0	0
TCGA-AB-2813-03	0	0	0
TCGA-AB-2814-03	0	0	0
TCGA-AB-2816-03	0	0	0
TCGA-AB-2817-03	0	0	0
TCGA-AB-2818-03	0	0	0
TCGA-AB-2819-03	0	0	0
TCGA-AB-2820-03	0	0	0
TCGA-AB-2821-03	0	0	0
TCGA-AB-2822-03	0	0	0
TCGA-AB-2823-03	0	0	0
TCGA-AB-2824-03	0	0	0
TCGA-AB-2825-03	0	0	0
TCGA-AB-2826-03	0	0	0
TCGA-AB-2827-03	0	0	0
TCGA-AB-2828-03	0	0	0
TCGA-AB-2829-03	0	0	0
TCGA-AB-2830-03	0	0	0
TCGA-AB-2831-03	0	0	0
TCGA-AB-2832-03	0	0	0
TCGA-AB-2833-03	0	0	0
TCGA-AB-2834-03	0	0	0
TCGA-AB-2835-03	0	0	0
TCGA-AB-2836-03	0	0	0
TCGA-AB-2837-03	0	0	0
TCGA-AB-2838-03	0	0	0
TCGA-AB-2839-03	0	0	0
TCGA-AB-2840-03	0	0	0
TCGA-AB-2841-03	0	0	0
TCGA-AB-2842-03	0	0	0
TCGA-AB-2843-03	0	0	0
TCGA-AB-2844-03	0	0	0
TCGA-AB-2845-03	0	0	0
TCGA-AB-2846-03	0	0	0
TCGA-AB-2847-03	0	0	0
TCGA-AB-2848-03	0	0	0
TCGA-AB-2849-03	0	0	0
TCGA-AB-2850-03	0	0	0
TCGA-AB-2851-03	0	0	0
TCGA-AB-2853-03	0	0	0
TCGA-AB-2854-03	0	0	0
TCGA-AB-2855-03	0	0	0
TCGA-AB-2857-03	0	0	0
TCGA-AB-2858-03	0	0	0
TCGA-AB-2859-03	0	0	0
TCGA-AB-2860-03	0	0	0
TCGA-AB-2861-03	0	0	0
TCGA-AB-2862-03	0	0	0
TCGA-AB-2863-03	0	0	0
TCGA-AB-2864-03	0	0	0
TCGA-AB-2865-03	0	0	0
TCGA-AB-2866-03	0	0	0
TCGA-AB-2867-03	0	0	0
TCGA-AB-2868-03	0	0	0
TCGA-AB-2869-03	0	0	0
TCGA-AB-2870-03	0	0	0
TCGA-AB-2871-03	0	0	0
TCGA-AB-2872-03	0	0	0
TCGA-AB-2873-03	0	0	0
TCGA-AB-2874-03	0	0	0
TCGA-AB-2875-03	0	0	0
TCGA-AB-2876-03	0	0	0
TCGA-AB-2877-03	0	0	0
TCGA-AB-2878-03	0	0	0
TCGA-AB-2879-03	0	0	0
TCGA-AB-2880-03	0	0	0
TCGA-AB-2881-03	0	0	0
TCGA-AB-2882-03	0	0	0
TCGA-AB-2883-03	0	0	0
TCGA-AB-2884-03	0	0	0
TCGA-AB-2885-03	0	0	0
TCGA-AB-2886-03	0	0	0
TCGA-AB-2887-03	0	0	0
TCGA-AB-2888-03	0	0	0
TCGA-AB-2889-03	0	0	0
TCGA-AB-2890-03	0	0	0
TCGA-AB-2891-03	0	0	0
TCGA-AB-2892-03	0	0	0
TCGA-AB-2893-03	0	0	0
TCGA-AB-2894-03	0	0	0
TCGA-AB-2895-03	0	0	0
TCGA-AB-2896-03	0	0	0
TCGA-AB-2897-03	0	0	0
TCGA-AB-2898-03	0	0	0
TCGA-AB-2899-03	0	0	0
TCGA-AB-2900-03	0	0	0
TCGA-AB-2901-03	0	0	0
TCGA-AB-2903-03	0	0	0
TCGA-AB-2904-03	0	0	0
TCGA-AB-2905-03	0	0	0
TCGA-AB-2906-03	0	0	0
TCGA-AB-2907-03	0	0	0
TCGA-AB-2908-03	0	0	0
TCGA-AB-2909-03	0	0	0
TCGA-AB-2910-03	0	0	0
TCGA-AB-2911-03	0	0	0
TCGA-AB-2912-03	0	0	0
TCGA-AB-2913-03	0	0	0
TCGA-AB-2914-03	0	0	0
TCGA-AB-2915-03	0	0	0
TCGA-AB-2916-03	0	0	0
TCGA-AB-2917-03	0	0	0
TCGA-AB-2918-03	0	0	0
TCGA-AB-2919-03	0	0	0
TCGA-AB-2920-03	0	0	0
TCGA-AB-2921-03	0	0	0
TCGA-AB-2922-03	0	0	0
TCGA-AB-2923-03	0	0	0
TCGA-AB-2924-03	0	0	0
TCGA-AB-2925-03	0	0	0
TCGA-AB-2926-03	0	0	0
TCGA-AB-2927-03	0	0	0
TCGA-AB-2928-03	0	0	0
TCGA-AB-2929-03	0	0	0
TCGA-AB-2930-03	0	0	0
TCGA-AB-2931-03	0	0	0
TCGA-AB-2932-03	0	0	0
TCGA-AB-2933-03	0	0	0
TCGA-AB-2934-03	0	0	0
TCGA-AB-2935-03	0	0	0
TCGA-AB-2936-03	0	0	0
TCGA-AB-2937-03	0	0	0
TCGA-AB-2938-03	0	0	0
TCGA-AB-2939-03	0	0	0
TCGA-AB-2940-03	0	0	0
TCGA-AB-2941-03	0	0	0
TCGA-AB-2942-03	0	0	0
TCGA-AB-2943-03	0	0	0
TCGA-AB-2945-03	0	0	0
TCGA-AB-2946-03	0	0	0
TCGA-AB-2947-03	0	0	0
TCGA-AB-2948-03	0	0	0
TCGA-AB-2949-03	0	0	0
TCGA-AB-2950-03	0	0	0
TCGA-AB-2952-03	0	0	0
TCGA-AB-2954-03	0	0	0
TCGA-AB-2955-03	0	0	0
TCGA-AB-2956-03	0	0	0
TCGA-AB-2957-03	0	0	0
TCGA-AB-2959-03	0	0	0
TCGA-AB-2963-03	0	0	0
TCGA-AB-2964-03	0	0	0
TCGA-AB-2965-03	0	0	0
TCGA-AB-2966-03	0	0	0
TCGA-AB-2967-03	0	0	0
TCGA-AB-2968-03	0	0	0
TCGA-AB-2969-03	0	0	0
TCGA-AB-2970-03	0	0	0
TCGA-AB-2971-03	0	0	0
TCGA-AB-2972-03	0	0	0
TCGA-AB-2973-03	0	0	0
TCGA-AB-2974-03	0	0	0
TCGA-AB-2975-03	0	0	0
TCGA-AB-2976-03	0	0	0
TCGA-AB-2977-03	0	0	0
TCGA-AB-2978-03	0	0	0
TCGA-AB-2979-03	0	0	0
TCGA-AB-2980-03	0	0	0
TCGA-AB-2981-03	0	0	0
TCGA-AB-2982-03	0	0	0
TCGA-AB-2983-03	0	0	0
TCGA-AB-2984-03	0	0	0
TCGA-AB-2985-03	0	0	0
TCGA-AB-2986-03	0	0	0
TCGA-AB-2987-03	0	0	0
TCGA-AB-2988-03	0	0	0
TCGA-AB-2989-03	0	0	0
TCGA-AB-2990-03	0	0	0
TCGA-AB-2991-03	0	0	0
TCGA-AB-2992-03	0	0	0
TCGA-AB-2993-03	0	0	0
TCGA-AB-2994-03	0	0	0
TCGA-AB-2995-03	0	0	0
TCGA-AB-2996-03	0	0	0
TCGA-AB-2997-03	0	0	0
TCGA-AB-2998-03	0	0	0
TCGA-AB-2999-03	0	0	0
TCGA-AB-3000-03	0	0	0
TCGA-AB-3001-03	0	0	0
TCGA-AB-3002-03	0	0	0
TCGA-AB-3005-03	0	0	0
TCGA-AB-3006-03	0	0	0
TCGA-AB-3007-03	0	0	0
TCGA-AB-3008-03	0	0	0
TCGA-AB-3009-03	0	0	0
TCGA-AB-3011-03	0	0	0
TCGA-AB-3012-03	0	0	0
